# Supplementary material for: Optimizing Analytical Thresholds for Low-Template DNA Analysis: Insights from Multi-Laboratory Negative Controls
Source: Genes (Basel). 2024 Jan 18;15(1):117. doi: 10.3390/genes15010117 (PMC10815623; doi:10.3390/genes15010117)
Supplement: Supplementary file 1 [file genes-15-00117-s001.zip]

Archive with 3 entries (2 files):
- Supplementary File/
- Supplementary File/Supplementary_Figure.pptx
- Supplementary File/Supplementary_spreadsheet.xlsx
