# Supplementary material for: Optimizing Analytical Thresholds for Low-Template DNA Analysis: Insights from Multi-Laboratory Negative Controls
Source: Genes (Basel). 2024 Jan 18;15(1):117. doi: 10.3390/genes15010117 (PMC10815623; doi:10.3390/genes15010117)
Supplement: Supplementary file 1 [file genes-15-00117-s001.zip › Supplementary File/Supplementary_spreadsheet.xlsx]

## Sheet: Supplementary Table S1
Table S1. The quantity of signals identified in each dye for three different STR kits
Quarter	Lab	STR kit	No.file	B	G	Y	R	P
2021_S4	Lab_a	AGCU EX22	1	243	261	262	262	/
			2	247	255	249	252	/
			3	253	260	256	248	/
			4	255	252	252	261	/
			5	248	259	255	266	/
			6	256	270	263	274	/
			7	237	249	250	257	/
			8	266	263	266	262	/
			9	249	244	242	246	/
			10	258	260	262	263	/
	Lab_c	PowerPlex® 21 System	1	241	245	239	253	/
			2	246	248	243	225	/
			3	231	235	242	240	/
			4	253	248	238	249	/
			5	239	247	256	253	/
			6	247	232	234	230	/
			7	237	232	242	234	/
			8	229	250	257	226	/
			9	231	225	220	235	/
			10	230	244	248	242	/
	Lab_d	VeriFiler™ Plus	1	270	272	290	279	283
			2	271	283	284	289	266
			3	271	272	259	276	267
			4	283	271	283	276	285
			5	277	285	272	280	271
			6	267	257	256	271	260
			7	239	254	269	268	257
			8	277	265	290	286	278
			9	244	266	261	260	259
			10	257	271	271	272	258

## Sheet: Supplementary Table S2
Table S2. The analytical threshold values for five dyes applied to analysis in LAB_b, including both the empirical setting and settings calculated using five published methods
	Dye-B	Dye-G	Dye-Y	Dye-R	Dye-P
ATori	175	175	175	175	175
AT1	10	25	17	20	25
AT2	6	15	11	13	116
AT3	11	26	17	20	25
AT4	10	20	15	19	23
AT5	15	29	22	27	33
AT1–AT5 is calculated based on 9 negative controls in low-template DNA experiments (27 PCR circles).

## Sheet: Supplementary Table S3
Table S3. The analytical threshold values for five dyes applied to analysis in LAB_c, including both the empirical setting and settings calculated using five published methods
	Dye-B	Dye-G	Dye-Y	Dye-R	Dye-P
ATori	175	175	175	175	175
AT1	15	29	23	29	35
AT2	10	19	15	19	24
AT3	16	29	23	29	35
AT4	14	27	212	27	34
AT5	22	39	30	39	45
AT1–AT5 is calculated based on 9 negative controls in low-template DNA experiments (27 PCR circles).

## Sheet: Supplementary Table S4
Table S4. The analytical threshold values for five dyes applied to analysis in LAB_d, including both the empirical setting and settings calculated using five published methods
	Dye-B	Dye-G	Dye-Y	Dye-R	Dye-P
ATori	175	175	175	175	175
AT1	12	22	14	19	23
AT2	7	14	9	12	15
AT3	12	22	14	19	24
AT4	11	21	13	18	22
AT5	16	30	20	27	31
AT1–AT5 is calculated based on 9 negative controls in low-template DNA experiments (27 PCR circles).

## Sheet: Supplementary Table S5
Table S5. The analytical threshold values for five dyes applied to analysis in LAB_e, including both the empirical setting and settings calculated using five published methods
	Dye-B	Dye-G	Dye-Y	Dye-R	Dye-P
ATori	175	175	175	175	175
AT1	18	18	18	29	18
AT2	9	12	10	15	12
AT3	18	18	18	29	18
AT4	10	16	13	16	17
AT5	17	24	20	24	24
AT1–AT5 is calculated based on 9 negative controls in low-template DNA experiments (27 PCR circles).

## Sheet: Supplementary Table S6
Table S6. The analytical threshold values for five dyes applied to analysis in LAB_g, including both the empirical setting and settings calculated using five published methods
	Dye-B	Dye-G	Dye-Y	Dye-R	Dye-P
ATori	175	175	175	175	175
AT1	11	19	13	24	24
AT2	8	14	9	16	17
AT3	13	21	15	28	26
AT4	11	18	12	18	21
AT5	16	26	19	26	30
AT1–AT5 is calculated based on 9 negative controls in low-template DNA experiments (27 PCR circles).

## Sheet: Supplementary Table S7
Table S7. The analytical threshold values for five dyes applied to analysis in LAB_h, including both the empirical setting and settings calculated using five published methods
	Dye-B	Dye-G	Dye-Y	Dye-R	Dye-P
ATori	175	175	175	175	175
AT1	14	20	15	19	22
AT2	8	13	10	12	15
AT3	14	21	16	19	23
AT4	11	18	13	17	22
AT5	16	25	19	25	30
AT1–AT5 is calculated based on 9 negative controls in low-template DNA experiments (27 PCR circles).
